# Supplementary material for: BIX02189 Suppresses Adipogenesis and Lipid Accumulation Through Inhibition of MEK5-STAT3/STAT5 Signaling and Activation of AMPK in Adipocytes and Zebrafish
Source: Int J Mol Sci. 2026 Jul 21;27(14):6468. doi: 10.3390/ijms27146468 (PMC13409913; doi:10.3390/ijms27146468)
Supplement: Supplementary file 1 [file ijms-27-06468-s001.zip]

Archive with 3 entries (3 files):
- Supplementry Figures.pptx
- Table S1.pdf
- Table S2.pdf
